# Supplementary material for: A Chalcone Synthase-like Bacterial Protein Catalyzes Heterocyclic C-Ring Cleavage of Naringenin to Alter Bioactivity Against Nuclear Receptors in Colonic Epithelial Cells
Source: Metabolites. 2025 Feb 21;15(3):146. doi: 10.3390/metabo15030146 (PMC11943482; doi:10.3390/metabo15030146)
Supplement: Supplementary file 1 [file metabolites-15-00146-s001.zip]

Archive with 5 entries (3 files):
- Supplemental Information-Revised/
- Supplemental Information-Revised/Supplemental Information/
- Supplemental Information-Revised/Supplemental Information/Supplementary figures and table legends.docx
- Supplemental Information-Revised/Supplemental Information/Table S1. Two step prediction.xlsx
- Supplemental Information-Revised/Supplemental Information/Table S2. Genus level reaction heat map.xlsx
