# Supplementary material for: A Chalcone Synthase-like Bacterial Protein Catalyzes Heterocyclic C-Ring Cleavage of Naringenin to Alter Bioactivity Against Nuclear Receptors in Colonic Epithelial Cells
Source: Metabolites. 2025 Feb 21;15(3):146. doi: 10.3390/metabo15030146 (PMC11943482; doi:10.3390/metabo15030146)
Supplement: Supplementary file 1 [file metabolites-15-00146-s001.zip › Supplemental Information-Revised/Supplemental Information/Table S1. Two step prediction.xlsx]

## Sheet: Sheet1
Table S1. PROXIMAL prediction results for gut microbial metabolism of selected flavonoids.
Flavons, Flavonols and Flavanones											Conjugates		Isoflavonoids		Conjugates
Myricetin	Gossypetin	Quercetin	Taxifolin	Robinetin	Luteolin	Kaempferol	Fisetin	Naringenin	Apigenin	Baicalein	7-rhamnoglucoside (naringin)	Balcalein-O-7-glucoside (baicalin)	Genistein	Daidzein	Daidzein-8-glucoside (puerarin)	Genistein-8-glucoside (genistin)	Daidzein-7-glucoside (daidzin)
C10107	C04109	C00389	C01617	C10177	C01514	C05903	C10041	C00509	C01477	C10023	C09789	C10025	C06563	C10208	C10524	C10420	C10216
STEP I
C12633	C04109	C00389	C00974	C00616	C00389	C00389	C02806	C00774	C01470	C10025	C00058	C00058	C00814	C02495	C00058	C00058	C00031
	C04527	C00616	C01378	C04443	C01477	C02806	C05902	C00974	C01514	C10197	C00507	C00191	C00974	C06563	C10420	C10420	C00058
	C10051	C03662	C01617	C05623	C01514	C03662	C05903	C01378	C04608	C11577	C00509	C00333	C01378	C09751	C10524	C18239	C00124
	C10118	C04443	C05631	C10084	C03515	C05902	C10041	C01477	C05903		C01018	C02024	C02920	C10216	C18239		C00159
	C10122	C05623	C05906	C10107	C03662	C10023	C10058	C05334	C10028		C01019	C06472	C09126	C14313			C00221
		C05903	C12631	C10188	C04293	C10044	C10068	C05631	C10041		C01684	C06477	C10510	C14314			C00267
		C10041	C16233	C12633	C10105	C10058	C10072	C06561	C10046		C02095	C08348	C10521	C15615			C00737
		C10084		C12639	C10177	C10068	C10078	C09099	C10047		C02199	C08350	C10536				C00738
		C10097		C17763		C10072	C10097	C09827	C10097		C02338	C10023	C10542				C00936
		C10105				C10078	C10098	C09832	C10184		C02476	C10025	C12134				C00962
		C10177				C10098	C10184	C09833			C02522	C10044	C12631				C00984
		C10184				C10105	C12249	C12124			C08244	C10113	C14536				C01487
		C10188				C10113	C12626	C12631			C08352	C18239	C16233				C01825
		C12639				C10177	C15031	C16233			C09099	C21034					C02209
		C17763				C12249	C17056	C16940			C09614	C21037					C06464
						C12626	C17059	C18023			C09789	C21047					C06465
						C15031	C20727				C09805	C21059					C06466
						C17056					C09828						C06467
						C17059					C09830						C09126
						C20727					C16232						C10208
											C16423						C10216
											C18028						C10509
											C18239						C15923
											C19758						C18239
											C20354						C21032
											C20835						C21050
											C20836
											C21033
											C21058
Flavons, Flavonols and Flavanones											Conjugates		Isoflavonoids		Conjugates
Myricetin	Gossypetin	Quercetin	Taxifolin	Robinetin	Luteolin	Kaempferol	Fisetin	Naringenin	Apigenin	Baicalein	7-rhamnoglucoside (naringin)	Balcalein-O-7-glucoside (baicalin)	Genistein	Daidzein	Daidzein-8-glucoside (puerarin)	Genistein-8-glucoside (genistin)	Daidzein-7-glucoside (daidzin)
C10107	C04109	C00389	C01617	C10177	C01514	C05903	C10041	C00509	C01477	C10023	C09789	C10025	C06563	C10208	C10524	C10420	C10216
STEP II
C10107	C04527	C00031	C05906	C00389	C04293	C00031	C00031	C00058	C10019	C00058	C00015	C00181	C10534	C00974	C10420	C10420	C00031
C11620	C10122	C00058	C00058	C00031	C00058	C00058	C00058	C00509	C00031	C00191	C00029	C00031	C00031	C00031	C00044	C00044	C00029
	C10118	C00092	C00251	C00058	C00191	C00124	C00124	C00774	C00058	C00333	C00031	C00044	C00058	C00058	C00058	C00058	C00044
	C10051	C00103	C00509	C00092	C00333	C00159	C00159	C00974	C00124	C00389	C00044	C00058	C00124	C00124	C10524	C18239	C00052
	C10021	C00124	C00974	C00103	C00389	C00181	C00181	C01378	C00159	C01477	C00052	C00124	C00159	C00159	C18239		C00058
	C04581	C00159	C01378	C00124	C00616	C00216	C00216	C01470	C00221	C02024	C00058	C00159	C00221	C00221			C00089
	C04109	C00221	C01514	C00159	C01470	C00221	C00221	C01514	C00267	C02806	C00092	C00167	C00267	C00267			C00092
		C00267	C01617	C00221	C01477	C00259	C00259	C01604	C00389	C03662	C00103	C00191	C00509	C00737			C00103
		C00275	C01709	C00267	C01514	C00267	C00267	C01617	C00737	C04443	C00105	C00216	C00737	C00738			C00124
		C00389	C03648	C00275	C02024	C00389	C00389	C01709	C00738	C05902	C00106	C00221	C00738	C00814			C00159
		C00392	C05631	C00392	C03515	C00476	C00476	C01744	C00936	C05903	C00124	C00257	C00814	C00936			C00185
		C00446	C05907	C00446	C03662	C00616	C00737	C03648	C00962	C06472	C00159	C00259	C00936	C00962			C00191
		C00616	C09614	C00616	C04443	C00737	C00738	C04109	C00984	C06477	C00181	C00267	C00962	C00984			C00198
		C00636	C09736	C00636	C04608	C00738	C00936	C04443	C01477	C08348	C00185	C00333	C00974	C01378			C00208
		C00663	C09826	C00663	C05623	C00936	C00962	C04527	C01487	C08350	C00191	C00470	C00984	C01487			C00221
		C00668	C12316	C00668	C05903	C00962	C00984	C04581	C01514	C10023	C00198	C00476	C01378	C01825			C00243
		C00737	C12631	C00737	C06472	C00984	C01394	C04608	C01825	C10025	C00208	C00514	C01487	C02209			C00252
		C00738	C15525	C00738	C06477	C01394	C01477	C05631	C02209	C10041	C00216	C00617	C01617	C02495			C00267
		C00794	C15567	C00794	C08348	C01487	C01487	C05902	C02806	C10044	C00221	C00737	C01825	C02920			C00275
		C00936	C16232	C00936	C08350	C01508	C01508	C05903	C03515	C10058	C00243	C00738	C02209	C03074			C00333
		C00962	C16233	C00962	C10028	C01825	C01825	C05907	C03662	C10068	C00252	C00770	C02495	C06464			C00392
		C00984	C18024	C00984	C10041	C02096	C02096	C09099	C03951	C10072	C00257	C00800	C02920	C06465			C00446
		C01002	C18239	C01002	C10046	C02204	C02204	C09471	C04293	C10078	C00259	C00817	C03648	C06466			C00507
		C01113		C01113	C10047	C02205	C02205	C09614	C04608	C10097	C00267	C00880	C05376	C06467			C00602
		C01155		C01155	C10084	C02209	C02209	C09616	C05902	C10098	C00275	C00936	C06464	C06563			C00611
		C01156		C01156	C10097	C02479	C02479	C09736	C05903	C10105	C00299	C00962	C06465	C09126			C00636
		C01171		C01171	C10105	C02604	C02604	C09752	C06464	C10113	C00333	C00984	C06466	C09762			C00663
		C01172		C01172	C10107	C03662	C02806	C09756	C06465	C10177	C00389	C01394	C06467	C10208			C00668
		C01452		C01452	C10177	C04109	C03662	C09789	C06466	C10184	C00392	C01487	C06563	C10216			C00689
		C01487		C01487	C10184	C04443	C04109	C09826	C06467	C12249	C00446	C01508	C09126	C10509			C00737
		C01489		C01489	C10188	C05623	C04443	C09832	C10020	C12626	C00470	C01680	C09614	C10510			C00738
		C01507		C01507	C12632	C05903	C05623	C10021	C10023	C13626	C00476	C01720	C09736	C10521			C00794
		C01697		C01697	C12639	C06464	C05902	C10028	C10038	C15031	C00507	C01825	C09826	C10536			C00897
		C01722		C01722	C13626	C06465	C05903	C10041	C10041	C17056	C00509	C01934	C10199	C10542			C00936
		C01750		C01750	C14258	C06466	C06464	C10046	C10044	C17059	C00514	C02024	C10203	C12134			C00962
		C01825		C01825	C17763	C06467	C06465	C10047	C10058	C18239	C00574	C02096	C10486	C12631			C00963
		C02209		C02209	C18239	C08353	C06466	C10058	C10068	C20727	C00602	C02204	C10498	C14313			C00984
		C02962		C02962	C21034	C10022	C06467	C10084	C10072	C21034	C00611	C02205	C10510	C14314			C01002
		C02965		C02965	C21037	C10025	C08353	C10097	C10078	C21037	C00636	C02209	C10520	C14536			C01018
		C03384		C03384	C21047	C10041	C10022	C10098	C10097	C21047	C00663	C02273	C10521	C15609			C01019
		C03662		C03662	C21059	C10049	C10023	C10118	C10098	C21059	C00668	C02330	C10527	C15616			C01083
		C03735		C03735		C10072	C10041	C10122	C10105		C00689	C02479	C10536	C15923			C01113
		C03811		C03811		C10073	C10044	C10184	C10113		C00737	C02604	C10542	C16233			C01140
		C04443		C04443		C10078	C10058	C10188	C10177		C00738	C03033	C12134	C18239			C01171
		C05623		C05623		C10084	C10068	C11457	C10184		C00770	C03126	C12135	C21032			C01172
		C05902		C05902		C10097	C10072	C12316	C11324		C00774	C03342	C12316	C21050			C01190
		C06464		C06464		C10105	C10073	C12631	C11325		C00794	C04037	C12631				C01451
		C06465		C06465		C10107	C10078	C13626	C11621		C00800	C04354	C14313				C01452
		C06466		C06466		C10119	C10084	C15525	C12249		C00817	C04900	C14314				C01487
		C06467		C06467		C10122	C10097	C15567	C12626		C00868	C05385	C14536				C01489
		C07285		C07285		C10176	C10098	C16232	C12627		C00880	C05787	C15567				C01507
		C10058		C10058		C10177	C10105	C16233	C15031		C00897	C06370	C15923				C01518
		C10084		C10084		C10184	C10113	C16404	C15203		C00936	C06464	C16192				C01582
		C10098		C10098		C10185	C10119	C16406	C15923		C00962	C06465	C16195				C01684
		C10105		C10105		C10188	C10122	C16407	C17056		C00963	C06466	C16232				C01697
		C10177		C10107		C10197	C10176	C16416	C17059		C00974	C06467	C16233				C01722
		C10188		C10177		C11576	C10177	C16419	C18239		C00984	C06472	C18239				C01728
		C10906		C10188		C11577	C10184	C17059	C20727		C01002	C06473	C21032				C01798
		C12249		C10906		C12249	C10185	C17391	C21032		C01018	C06477	C21050				C01825
		C12626		C11620		C12626	C10188	C18023	C21050		C01019	C08348					C01915
		C12637		C12249		C12634	C10197	C18024			C01083	C08350					C01970
		C12638		C12626		C12639	C11577	C18239			C01113	C08353					C01971
		C12639		C12633		C13626	C12249				C01140	C10023					C02023
		C12667		C12637		C14258	C12626				C01171	C10025					C02024
		C15923		C12638		C15100	C12634				C01172	C10044					C02048
		C15924		C12639		C15923	C12639				C01190	C10049					C02095
		C15926		C12667		C16490	C13626				C01378	C10113					C02209
		C17056		C15923		C16911	C14258				C01394	C10197					C02338
		C17059		C15924		C17056	C15031				C01451	C11376					C02476
		C17763		C15926		C17600	C15100				C01452	C11576					C02478
		C18239		C17056		C17762	C15923				C01477	C11577					C02495
		C21032		C17059		C17763	C16490				C01487	C15673					C02522
		C21050		C17763		C17784	C16911				C01489	C15923					C02603
				C18239		C17785	C17056				C01507	C15930					C02655
				C21032		C18239	C17059				C01508	C16245					C02669
				C21050		C21032	C17600				C01518	C18239					C02686
						C21050	C17762				C01582	C20889					C02692
						C21057	C17763				C01604	C20890					C02779
							C17784				C01680	C21032					C02863
							C17785				C01684	C21034					C02900
							C18239				C01697	C21037					C02962
							C20727				C01720	C21047					C02964
							C21032				C01722	C21050					C02965
							C21050				C01728	C21057					C02995
							C21057				C01750	C21059					C03268
											C01764						C03384
											C01798						C03400
											C01825						C03619
											C01915						C03701
											C01934						C03706
											C01970						C03735
											C01971						C03811
											C02023						C04147
											C02024						C04219
											C02048						C04534
											C02095						C04942
											C02096						C05376
											C02199						C05394
											C02204						C05396
											C02205						C05400
											C02209						C05402
											C02273						C05623
											C02338						C06186
											C02472						C06372
											C02475						C06421
											C02476						C06422
											C02478						C06464
											C02479						C06465
											C02522						C06466
											C02603						C06467
											C02604						C06472
											C02605						C06477
											C02655						C06563
											C02669						C07278
											C02686						C07285
											C02692						C08240
											C02757						C08244
											C02779						C08250
											C02863						C08348
											C02900						C08350
											C02962						C08352
											C02964						C09126
											C02965						C09751
											C02985						C10208
											C02995						C10216
											C03126						C10509
											C03268						C10906
											C03342						C11544
											C03384						C12079
											C03400						C12639
											C03619						C14313
											C03648						C14314
											C03662						C15548
											C03701						C15615
											C03706						C15923
											C03735						C15924
											C03811						C15926
											C04037						C16192
											C04089						C16195
											C04147						C17763
											C04354						C18068
											C04443						C18239
											C04534						C19758
											C04648						C19773
											C04698						C19792
											C04942						C20236
											C05334						C20354
											C05385						C20829
											C05394						C20835
											C05396						C20836
											C05400						C20861
											C05402						C20887
											C05623						C21032
											C05631						C21033
											C06186						C21034
											C06372						C21037
											C06421						C21047
											C06422						C21050
											C06464						C21058
											C06465						C21059
											C06466
											C06467
											C06472
											C06473
											C06477
											C06561
											C07278
											C07285
											C08235
											C08240
											C08244
											C08250
											C08348
											C08350
											C08352
											C08353
											C09099
											C09614
											C09616
											C09736
											C09789
											C09805
											C09806
											C09827
											C09828
											C09830
											C09832
											C09833
											C10105
											C10177
											C10906
											C11544
											C12079
											C12082
											C12124
											C12249
											C12626
											C12631
											C12637
											C12639
											C12667
											C15478
											C15479
											C15548
											C15673
											C15923
											C15924
											C15926
											C15930
											C16232
											C16233
											C16245
											C16287
											C16406
											C16407
											C16423
											C16745
											C16940
											C17056
											C17328
											C17391
											C17763
											C18023
											C18028
											C18239
											C19758
											C19773
											C19792
											C19966
											C20236
											C20354
											C20835
											C20836
											C20861
											C20887
											C21032
											C21033
											C21034
											C21037
											C21047
											C21050
											C21057
											C21058
											C21059
											C21079
The products predicted by the operators for each of the 19 flavonoids (rows 7 – 35 in the spreadsheet) were used as substrates for a second round of predictions (rows 40 - 284).
The column headings (in bold font) show the flavonoid names (rows 4 and 37) and KEGG COMPOUND numbers (C numbers, rows 5 and 38).
The C numbers in each column represent a subset of the predicted flavonoid products that are cataloged in KEGG as metabolites.
